# Supplementary material for: Simple and Rapid Assembly of TALE Modules Based on the Degeneracy of the Codons and Trimer Repeats
Source: Genes (Basel). 2021 Nov 5;12(11):1761. doi: 10.3390/genes12111761 (PMC8621181; doi:10.3390/genes12111761)
Supplement: Supplementary file 1 [file genes-12-01761-s001.zip]

Archive with 4 entries (3 files):
- Supplementary files/
- Supplementary files/Supplementary Figure S1.pdf
- Supplementary files/Supplementary Table S1.pdf
- Supplementary files/Supplementary Table S2.pdf
